# Supplementary material for: Metabolic Impact of Anticancer Drugs Pd2Spermine and Cisplatin on the Brain of Healthy Mice
Source: Pharmaceutics. 2022 Jan 22;14(2):259. doi: 10.3390/pharmaceutics14020259 (PMC8880159; doi:10.3390/pharmaceutics14020259)
Supplement: Supplementary file 1 [file pharmaceutics-14-00259-s001.zip]

Archive with 1 entries (1 files):
- pharmaceutics-1540460-supplementary.pdf
